# Supplementary material for: Unlocking the Cu-Co Interplay: Electrodeposited Spinel Co2CuO4 as a High-Performance Hydrogen Evolution Catalyst
Source: Int J Mol Sci. 2025 Nov 20;26(22):11226. doi: 10.3390/ijms262211226 (PMC12653121; doi:10.3390/ijms262211226)
Supplement: Supplementary file 1 [file ijms-26-11226-s001.zip]

Archive with 1 entries (1 files):
- ijms-3988030-supplementary.pdf
